# Supplementary material for: Numerical Material Testing of Mineral-Impregnated Carbon Fiber Reinforcement for Concrete
Source: Materials (Basel). 2024 Feb 3;17(3):737. doi: 10.3390/ma17030737 (PMC10856107; doi:10.3390/ma17030737)
Supplement: Supplementary file 1 [file materials-17-00737-s001.zip]

Archive with 1 entries (1 files):
- materials-2805822-supplementary.pdf
